# Supplementary material for: Prediction Models for Postoperative Atrial Fibrillation After Cardiac Surgery: A Systematic Review and Critical Appraisal
Source: J Clin Med. 2026 Jul 5;15(13):5255. doi: 10.3390/jcm15135255 (PMC13362612; doi:10.3390/jcm15135255)
Supplement: Supplementary file 1 [file jcm-15-05255-s001.zip]

Archive with 1 entries (1 files):
- jcm-4189381-supplementary.pdf
